# Supplementary material for: Obsessive-compulsive disorder and attention-deficit/hyperactivity disorder: distinct associations with DNA methylation and genetic variation
Source: J Neurodev Disord. 2020 Aug 16;12:23. doi: 10.1186/s11689-020-09324-3 (PMC7429807; doi:10.1186/s11689-020-09324-3)
Supplement: Supplementary file 7 — Additional file 7: Supplementary Tables S1, Table S2, Table S3. [file 11689_2020_9324_MOESM7_ESM.xlsx]

## Sheet: Supp table 1.
associated disorder	CpG	p-value	FDR p-value	delta_beta	chr	pos	gene (UCSC_RefGene_Name)
ADHD	cg00496961	0.000606375	0.999989	0.0629058	chr11	102638706
ADHD	cg00923880	0.00572914	0.999989	0.135704	chr8	19613178
ADHD	cg01132407	0.0417877	0.999989	0.118202	chr4	645781	PDE6B;PDE6B;PDE6B
ADHD	cg01479768	0.0208252	0.999989	-0.0881968	chr2	731298
ADHD	cg01786704	0.0102504	0.999989	-0.0919627	chr15	25123688	SNRPN;SNRPN;SNRPN;SNRPN
ADHD	cg01812571	0.0441438	0.999989	-0.0515484	chr12	132970724
ADHD	cg01833234	0.0254822	0.999989	-0.0726717	chr11	6592585	DNHD1
ADHD	cg01986008	0.0030818	0.999989	0.0623296	chr15	23454144
ADHD	cg02088197	0.00532561	0.999989	0.0790929	chr1	149212475
ADHD	cg02276823	0.00679761	0.999989	0.0741118	chr7	5000111	MMD2;MMD2
ADHD	cg02341645	0.036497	0.999989	-0.0732114	chr17	71756141	C17orf54
ADHD	cg02497785	0.0142604	0.999989	0.053566	chr7	48494608	ABCA13
ADHD	cg02645135	0.0294444	0.999989	-0.0724095	chr16	69516238
ADHD	cg02660097	0.0456147	0.999989	-0.0504303	chr11	68866761
ADHD	cg02770061	0.0257963	0.999989	-0.059754	chr7	158046166	PTPRN2;PTPRN2;PTPRN2
ADHD	cg02937671	0.049821	0.999989	-0.0651031	chr4	2366485	ZFYVE28
ADHD	cg02954987	0.0123433	0.999989	-0.0552136	chr3	49170599	LAMB2
ADHD	cg03044573	0.0227563	0.999989	-0.0529666	chr1	173835265	GAS5;SNORD78;SNORD44;SNORD80;SNORD79
ADHD	cg03343571	0.0410451	0.999989	0.0500104	chr6	30039175	RNF39;RNF39
ADHD	cg03472888	0.00185712	0.999989	0.0508581	chr20	58662458
ADHD	cg03493520	0.0261471	0.999989	-0.110549	chr11	82535460	PRCP;PRCP
ADHD	cg03511628	0.00746486	0.999989	-0.056321	chr18	77280586	NFATC1;NFATC1;NFATC1;NFATC1
ADHD	cg03847932	0.0380456	0.999989	0.076544	chr3	73045556	PPP4R2
ADHD	cg03961010	0.00250861	0.999989	-0.0619121	chr10	64397487	ZNF365;ZNF365
ADHD	cg04122358	0.0341356	0.999989	-0.0669039	chr8	2591265
ADHD	cg04131969	0.0346854	0.999989	-0.181494	chr2	33951647	MYADML
ADHD	cg04245305	0.0459642	0.999989	-0.120225	chr3	195940754
ADHD	cg04321555	0.000290259	0.999989	0.0588978	chr19	34285737
ADHD	cg04657470	0.0473192	0.999989	-0.0582397	chr2	198365150	HSPE1;HSPE1;HSPD1;HSPD1
ADHD	cg04671734	0.0251897	0.999989	-0.074971	chr8	2591207
ADHD	cg04798102	0.000545965	0.999989	-0.0875856	chr3	155200562	PLCH1;PLCH1;PLCH1
ADHD	cg04913265	0.0321708	0.999989	-0.0658923	chr11	133939627	JAM3
ADHD	cg05056638	0.0185114	0.999989	-0.0761399	chr8	24800824
ADHD	cg05419622	0.00964804	0.999989	-0.0951475	chr6	6001380	NRN1
ADHD	cg05512420	0.00685839	0.999989	-0.0600032	chr19	13206644	NFIX
ADHD	cg05820861	0.00136725	0.999989	0.0748008	chr13	24882296	C1QTNF9
ADHD	cg06061257	0.031024	0.999989	-0.0548734	chr17	71361901	SDK2
ADHD	cg06400119	0.0452958	0.999989	-0.0526984	chr7	158046222	PTPRN2;PTPRN2;PTPRN2
ADHD	cg06463313	0.0198121	0.999989	0.0538805	chr21	45742621	PFKL;PFKL
ADHD	cg06578276	0.00533418	0.999989	-0.0530175	chr17	79068856	BAIAP2;BAIAP2;BAIAP2;BAIAP2
ADHD	cg06715136	0.0196514	0.999989	-0.0736182	chr7	158046025	PTPRN2;PTPRN2;PTPRN2
ADHD	cg06809326	0.00837568	0.999989	0.0508921	chr17	20799526	CCDC144NL
ADHD	cg07011961	0.00597223	0.999989	0.061153	chr5	23507594	PRDM9
ADHD	cg07112131	0.0098036	0.999989	0.0548219	chr12	14926909	H2AFJ;H2AFJ
ADHD	cg07226162	0.0128213	0.999989	0.063346	chr10	112293247
ADHD	cg07314988	0.0249862	0.999989	0.104365	chr11	289774	ATHL1
ADHD	cg07382842	0.00341225	0.999989	-0.051084	chr6	18278113
ADHD	cg07525471	0.0113475	0.999989	-0.059564	chr7	1332973
ADHD	cg07600533	0.0222307	0.999989	0.0678358	chr22	50986031	KLHDC7B
ADHD	cg07620573	0.01896	0.999989	-0.0617027	chr3	192289293	FGF12
ADHD	cg07876788	0.0132001	0.999989	0.0959519	chr7	134849633	TMEM140
ADHD	cg08016092	0.0211278	0.999989	-0.0513308	chr12	52979607	KRT72;KRT72;KRT72
ADHD	cg08085827	0.000258509	0.999989	-0.0525753	chr17	71361857	SDK2
ADHD	cg08242633	0.00573194	0.999989	-0.108375	chr8	2591411
ADHD	cg08280036	0.005962	0.999989	-0.0878738	chr2	731594
ADHD	cg08433110	0.0492312	0.999989	-0.0716377	chr6	1684468	GMDS
ADHD	cg08491487	0.0341642	0.999989	0.0540953	chr6	30039130	RNF39;RNF39
ADHD	cg08610426	0.00393012	0.999989	0.0628366	chr19	49249123	IZUMO1
ADHD	cg08670281	0.0220374	0.999989	-0.0547578	chr19	16023350	CYP4F11;CYP4F11
ADHD	cg08754268	0.000926089	0.999989	-0.0537135	chr2	173809244	RAPGEF4;RAPGEF4
ADHD	cg08804111	0.00331996	0.999989	0.0687438	chr11	102638778
ADHD	cg08820231	0.0282958	0.999989	0.0675864	chr12	58013687	SLC26A10
ADHD	cg08835956	0.00254963	0.999989	-0.05698	chr7	39171034	POU6F2;POU6F2
ADHD	cg08960815	0.0248198	0.999989	0.0736769	chr7	150264767	GIMAP4
ADHD	cg08972916	0.00363688	0.999989	0.0826864	chr17	73549091	LLGL2;LLGL2;LLGL2
ADHD	cg09079882	0.00540498	0.999989	-0.0665151	chr16	10837135	NUBP1
ADHD	cg09125754	0.0147564	0.999989	0.0803408	chr2	130886714	POTEF;POTEF
ADHD	cg09169455	0.0277719	0.999989	0.0631538	chr5	16843340	MYO10
ADHD	cg09428340	0.0141215	0.999989	0.060194	chr6	163570371	PACRG;PACRG;PACRG
ADHD	cg09621330	0.00196927	0.999989	-0.0585722	chr16	54685651
ADHD	cg09658497	0.0321065	0.999989	0.0622596	chr7	2847517	GNA12
ADHD	cg09677945	3.00198e-05	0.999989	0.0811478	chr13	43597657	DNAJC15;DNAJC15
ADHD	cg09772857	0.0153405	0.999989	-0.0511839	chr2	160913573	PLA2R1;PLA2R1
ADHD	cg10261205	0.0283691	0.999989	0.0799692	chr11	289927	ATHL1
ADHD	cg10313151	0.0161587	0.999989	-0.0611529	chr2	106882254
ADHD	cg10374084	0.042423	0.999989	0.0542029	chr19	50666238	C19orf41
ADHD	cg10411146	0.0215025	0.999989	0.06338	chr11	289966	ATHL1
ADHD	cg10440639	0.0347411	0.999989	0.0551962	chr17	154499	RPH3AL
ADHD	cg10491080	0.00763115	0.999989	-0.157604	chr17	58198766
ADHD	cg10616776	0.0121148	0.999989	0.0595961	chr2	232479924
ADHD	cg10751070	0.00602041	0.999989	-0.0557519	chr10	96143568
ADHD	cg10832239	0.0168962	0.999989	-0.196102	chr14	106183770
ADHD	cg11185456	0.0457018	0.999989	-0.0520488	chr11	6592066	DNHD1
ADHD	cg11247378	0.00430021	0.999989	-0.113349	chr22	39784982
ADHD	cg11266682	0.0101682	0.999989	0.067193	chr4	10021025	SLC2A9;SLC2A9
ADHD	cg11372934	0.0422612	0.999989	-0.091807	chr4	1195318	LOC100130872;LOC100130872-SPON2
ADHD	cg11388320	0.00311995	0.999989	0.0640023	chr4	81119299	PRDM8;PRDM8
ADHD	cg11747104	0.0385367	0.999989	-0.0894248	chr14	59760772	DAAM1
ADHD	cg11779808	0.014934	0.999989	-0.0643104	chr8	2586225
ADHD	cg12011299	0.0159504	0.999989	-0.118821	chr4	100065546	ADH4
ADHD	cg12031275	0.0114385	0.999989	0.129825	chr15	101093834
ADHD	cg12159023	0.00856043	0.999989	0.0623906	chr19	613818	HCN2
ADHD	cg12342675	0.0420394	0.999989	0.0509901	chr10	60411127	BICC1
ADHD	cg12549411	0.00162348	0.999989	-0.0557943	chr21	41032864	B3GALT5;B3GALT5;B3GALT5;B3GALT5;B3GALT5
ADHD	cg12759523	0.0167904	0.999989	0.0569671	chr15	22923501	CYFIP1
ADHD	cg13225565	0.0278924	0.999989	-0.0740325	chr14	93106414	RIN3
ADHD	cg13298116	0.0232568	0.999989	0.0758605	chr11	62369859	EML3;MTA2
ADHD	cg13607226	0.0204366	0.999989	0.0536275	chr9	124262699	GGTA1
ADHD	cg14024893	0.00723069	0.999989	0.0867055	chr9	139943146	ENTPD2;ENTPD2
ADHD	cg14223966	0.00840821	0.999989	0.0581621	chr9	74061323
ADHD	cg14417784	0.0243767	0.999989	0.0603119	chr2	131009681
ADHD	cg14544666	0.0166682	0.999989	0.0527671	chr5	179634789	RASGEF1C
ADHD	cg14560110	0.00797478	0.999989	0.0686742	chr17	20799470	CCDC144NL
ADHD	cg14729962	7.09301e-05	0.999989	0.0520439	chr13	43597565	DNAJC15;DNAJC15
ADHD	cg14864167	0.00367368	0.999989	-0.0513651	chr8	66751182	PDE7A
ADHD	cg15001016	0.0470337	0.999989	-0.0571488	chr5	55860904
ADHD	cg15212455	0.00912136	0.999989	-0.090299	chr7	39170539	POU6F2;POU6F2
ADHD	cg15265102	0.0191427	0.999989	-0.0554795	chr17	41797729
ADHD	cg15612221	0.0210865	0.999989	0.0520144	chr18	37379468
ADHD	cg15736220	0.0018037	0.999989	-0.0526049	chr7	183875
ADHD	cg15891645	0.0142559	0.999989	-0.0560073	chr7	126984590
ADHD	cg15988970	0.000321232	0.999989	0.109381	chr13	43597736	DNAJC15;DNAJC15
ADHD	cg16055526	0.00498047	0.999989	-0.0686295	chr6	33083287	HLA-DPB2
ADHD	cg16078649	0.0426436	0.999989	0.0565634	chr6	30039466	RNF39;RNF39
ADHD	cg16386523	0.00120085	0.999989	-0.0591221	chr11	49974622	OR4C13
ADHD	cg16810626	0.00324947	0.999989	0.0532142	chr8	11594003	GATA4
ADHD	cg16906346	0.010931	0.999989	0.0960848	chr6	24646782	KIAA0319;KIAA0319;KIAA0319;KIAA0319;KIAA0319
ADHD	cg17403731	0.0100868	0.999989	0.0673344	chr19	613505	HCN2
ADHD	cg17566325	0.019701	0.999989	0.0841338	chr12	133022423
ADHD	cg17611045	0.0127738	0.999989	-0.0509716	chr3	192289245	FGF12
ADHD	cg18073471	0.00283471	0.999989	0.0537883	chr4	81119198	PRDM8;PRDM8
ADHD	cg18085176	0.012372	0.999989	0.0569343	chr4	7939940	AFAP1;AFAP1
ADHD	cg18089426	0.00821259	0.999989	0.0558453	chr14	101175970
ADHD	cg18190310	0.0146052	0.999989	-0.0536791	chr1	242407965	PLD5
ADHD	cg18200150	0.006234	0.999989	-0.0647062	chr17	30822561	MYO1D
ADHD	cg18319852	0.0487513	0.999989	0.0545583	chr6	168436099	KIF25;KIF25
ADHD	cg18388270	0.00102639	0.999989	0.09658	chr1	149212246
ADHD	cg18447121	0.0301444	0.999989	-0.0519921	chr8	125547518	TATDN1;TATDN1;TATDN1
ADHD	cg18675097	1.79046e-05	0.999989	0.0724557	chr6	28227127	NKAPL;NKAPL
ADHD	cg18693985	0.0338161	0.999989	-0.0776786	chr5	173351052	CPEB4
ADHD	cg18850127	0.0177232	0.999989	-0.0933868	chr7	39170497	POU6F2;POU6F2
ADHD	cg19055436	0.00105528	0.999989	-0.053881	chr7	99559579
ADHD	cg19078123	0.044974	0.999989	0.0596594	chr17	2917358	RAP1GAP2;RAP1GAP2
ADHD	cg19359983	0.000525275	0.999989	0.0769308	chr13	103346900	C13orf39
ADHD	cg19389372	0.00488657	0.999989	0.0577848	chr19	36485356	SDHAF1
ADHD	cg19544767	0.00169306	0.999989	-0.166586	chr13	50414468
ADHD	cg19550388	0.0163835	0.999989	-0.0526014	chr2	732961
ADHD	cg19635571	0.0404246	0.999989	0.0504017	chr1	149145020
ADHD	cg19717773	0.0112293	0.999989	0.0671312	chr7	2847554	GNA12
ADHD	cg19743168	0.00146767	0.999989	-0.083201	chr1	23544995
ADHD	cg19945931	0.0353476	0.999989	0.0547994	chr12	133022760
ADHD	cg20057198	0.00736617	0.999989	-0.0865842	chr2	731561
ADHD	cg20245362	0.038474	0.999989	0.0533468	chr7	127911367
ADHD	cg20295248	0.0155431	0.999989	0.0581508	chr20	5485270	LOC149837
ADHD	cg20302533	0.0334676	0.999989	-0.0706342	chr7	39170763	POU6F2;POU6F2
ADHD	cg20457732	0.000152576	0.999989	0.068171	chr1	71172486
ADHD	cg20528787	0.0119496	0.999989	-0.065416	chr7	158032352	PTPRN2;PTPRN2;PTPRN2
ADHD	cg20674327	0.000829361	0.999989	-0.0533721	chr7	48074771	C7orf57
ADHD	cg21245975	0.0469036	0.999989	-0.0544839	chr1	85725523	C1orf52;C1orf52
ADHD	cg21498547	0.0352683	0.999989	0.164401	chr8	1651128	DLGAP2
ADHD	cg21665744	0.0369527	0.999989	-0.0503192	chr7	39171113	POU6F2;POU6F2
ADHD	cg21685427	0.026972	0.999989	0.0656965	chr20	42187356	SGK2
ADHD	cg21700663	0.0285585	0.999989	0.0942203	chr15	101093900
ADHD	cg21870668	0.00125677	0.999989	-0.0616256	chr15	25123731	SNRPN;SNRPN;SNRPN;SNRPN
ADHD	cg21950155	0.0461136	0.999989	-0.0740883	chr13	28555387	PRHOXNB
ADHD	cg22570042	0.00937222	0.999989	0.0586584	chr17	20799532	CCDC144NL
ADHD	cg22664962	0.00135051	0.999989	-0.0520747	chr17	22191979
ADHD	cg22850128	0.0123936	0.999989	-0.0741234	chr1	68654112	GPR177;GPR177
ADHD	cg22992772	0.0427852	0.999989	0.0909356	chr17	79030294	BAIAP2;BAIAP2;BAIAP2;BAIAP2
ADHD	cg23246911	0.0247437	0.999989	0.0618632	chr17	154671	RPH3AL
ADHD	cg23586172	0.000376694	0.999989	-0.0608003	chr17	55484600	MSI2;MSI2
ADHD	cg23877043	0.00780051	0.999989	0.0856039	chr12	6818384
ADHD	cg24049888	0.0110374	0.999989	0.0510769	chr11	111250129	POU2AF1;POU2AF1
ADHD	cg24159514	0.00904398	0.999989	-0.0526218	chr19	11785248	ZNF833
ADHD	cg24399712	0.00566782	0.999989	-0.0516699	chr22	39784796
ADHD	cg24431033	0.00522035	0.999989	0.0624996	chr18	54306437	TXNL1;TXNL1
ADHD	cg25034155	0.0278374	0.999989	0.0527316	chr10	80945359	ZMIZ1
ADHD	cg25148674	0.0266208	0.999989	-0.05482	chr8	24013349
ADHD	cg25230549	0.00330264	0.999989	-0.0763238	chr15	25427058	SNORD115-7
ADHD	cg25243082	0.0155783	0.999989	0.138835	chr4	40267141
ADHD	cg25368560	0.0060272	0.999989	-0.0707316	chr1	230514361	PGBD5
ADHD	cg25472530	0.000465598	0.999989	0.065217	chr5	23507617	PRDM9
ADHD	cg25476565	0.00896736	0.999989	0.0658764	chr5	125930017	ALDH7A1
ADHD	cg25731401	0.0152909	0.999989	0.104727	chr2	10572392
ADHD	cg25985355	0.00734967	0.999989	0.0517575	chr7	65971099
ADHD	cg26075639	0.0145388	0.999989	-0.10335	chr7	2758392
ADHD	cg26299084	0.0084823	0.999989	0.0557368	chr4	81118588	PRDM8;PRDM8
ADHD	cg26476930	0.0224338	0.999989	-0.0866952	chr2	731519
ADHD	cg26504421	0.00197145	0.999989	-0.0777482	chr17	71339361	SDK2
ADHD	cg26567012	0.0326084	0.999989	0.0508174	chr5	151202148	GLRA1;GLRA1
ADHD	cg26571870	0.00430011	0.999989	-0.0579636	chr16	85723150	GINS2
ADHD	cg26643967	0.00226944	0.999989	0.0501225	chr19	36485282	SDHAF1
ADHD	cg26702039	0.0228688	0.999989	-0.0592942	chr16	66170991
ADHD	cg26841862	0.0174725	0.999989	-0.0627549	chr12	132638953
ADHD	cg26866349	0.00183142	0.999989	-0.0693969	chr16	87102047
ADHD	cg26866625	0.00612413	0.999989	-0.0612145	chr11	55406191	OR4P4
ADHD	cg27242132	0.00397127	0.999989	0.0550165	chr4	81119178	PRDM8;PRDM8
ADHD	cg27644292	0.00758375	0.999989	-0.0510936	chr15	25123287	SNRPN;SNRPN;SNRPN;SNRPN
OCD	cg00274640	0.0303063	0.549977	-0.0835516	chr16	88238863
OCD	cg01022117	0.0111209	0.48838	-0.0513218	chr1	201258280	PKP1;PKP1
OCD	cg01201512	0.015009	0.504862	0.102444	chr12	740338	NINJ2
OCD	cg01421902	0.043593	0.583488	-0.0553069	chr19	53697534	ZNF665
OCD	cg01667892	0.0254515	0.535959	0.0528208	chr5	23507656	PRDM9
OCD	cg02407415	0.00991343	0.483246	-0.0598464	chr16	857454	PRR25
OCD	cg02676175	0.0181652	0.515782	0.0762836	chr17	7253720	KCTD11;ACAP1
OCD	cg03433712	0.0224945	0.527863	0.0658877	chr15	62352836	VPS13C;VPS13C;VPS13C;VPS13C
OCD	cg03749207	0.0158294	0.508461	-0.0556277	chr16	857863	PRR25
OCD	cg04395153	0.0314592	0.55353	-0.0523927	chr1	203052423	MYOG
OCD	cg04772025	0.00813123	0.47563	0.0501877	chr11	68637568
OCD	cg04850017	0.00158648	0.414387	0.0718392	chr11	63683019	RCOR2
OCD	cg04892437	0.0191186	0.517553	-0.0599995	chr1	231737901	TSNAX-DISC1;TSNAX-DISC1;TSNAX-DISC1;TSNAX-DISC1;TSNAX-DISC1;TSNAX-DISC1;TSNAX-DISC1;TSNAX-DISC1
OCD	cg05073382	0.0162714	0.50985	0.0592335	chr8	2045798	MYOM2
OCD	cg05084668	0.0278042	0.542681	-0.0630605	chr3	125655381	ALG1L
OCD	cg05401945	0.0223675	0.527837	-0.0544154	chr3	56590734	CCDC66;CCDC66;CCDC66
OCD	cg05406088	0.029335	0.547227	0.0625018	chr15	66947617
OCD	cg05449108	0.0391387	0.573612	0.0520826	chr17	114319	RPH3AL
OCD	cg05547895	0.0369438	0.568919	0.0602331	chr3	196705855
OCD	cg06475503	0.0366743	0.567809	0.0714692	chr19	747488	PALM;PALM
OCD	cg06531573	0.0149445	0.504475	-0.0563959	chr16	857576	PRR25
OCD	cg07772904	0.0231536	0.530084	0.0822199	chr22	21618908
OCD	cg07796016	0.0396109	0.57457	0.103882	chr1	152779584	LCE1C
OCD	cg07925670	0.0159077	0.508578	0.0604232	chr17	7253489	ACAP1
OCD	cg08055132	0.0495342	0.591819	-0.0727827	chr1	12587564
OCD	cg08617581	0.0202824	0.52204	0.0770567	chr10	132911152	TCERG1L
OCD	cg08751451	0.000339003	0.368556	-0.0570223	chr10	53287690	PRKG1;PRKG1
OCD	cg09322973	0.00297925	0.428021	0.0530464	chr12	8333010	FAM66C
OCD	cg09584650	0.0225664	0.528355	0.0707894	chr8	2002012	MYOM2
OCD	cg09677945	0.00164153	0.416984	0.0623433	chr13	43597657	DNAJC15;DNAJC15
OCD	cg09827761	0.0162741	0.50985	0.102016	chr15	66947392
OCD	cg09856996	0.016661	0.510868	-0.120672	chr14	104625669	KIF26A
OCD	cg10317314	0.0378236	0.571266	-0.0653481	chr12	31272114
OCD	cg10491080	0.00384012	0.441445	-0.115799	chr17	58198766
OCD	cg10832239	0.0139352	0.500632	-0.132939	chr14	106183770
OCD	cg11872966	0.00618858	0.460443	0.0591421	chr10	132910868	TCERG1L
OCD	cg13445339	0.0297967	0.548393	0.0941824	chr1	11721249	FBXO44;FBXO44;FBXO44;FBXO44
OCD	cg13469425	0.0357377	0.56577	0.0820673	chr4	48175353	TEC
OCD	cg13498757	0.0467406	0.587063	0.061436	chr1	152161927
OCD	cg13702370	0.0184552	0.516572	0.0594898	chr11	45844932
OCD	cg13713218	0.0327112	0.556648	0.0520253	chr9	100000033	KIAA1529
OCD	cg13963044	0.0457029	0.58505	-0.0606842	chr9	136335077	C9orf7;C9orf7
OCD	cg14023020	0.013294	0.49777	0.0693573	chr8	1972405
OCD	cg14306058	0.000208096	0.352869	-0.0565413	chr9	112078580	EPB41L4B;EPB41L4B
OCD	cg14585513	0.0440869	0.583502	0.0500132	chr6	26254060
OCD	cg14900909	0.0228488	0.529734	-0.0882928	chr4	7735312	SORCS2
OCD	cg14911689	0.0100627	0.483249	0.0808241	chr12	739980	NINJ2
OCD	cg15436354	0.0110443	0.48757	-0.0501586	chr19	8117875	CCL25
OCD	cg15988970	0.0024897	0.428021	0.0694103	chr13	43597736	DNAJC15;DNAJC15
OCD	cg17099656	0.0134258	0.497805	-0.0519762	chr22	47135171	CERK
OCD	cg17178900	0.0444549	0.584057	-0.0602391	chr1	205818956	PM20D1
OCD	cg17292337	0.0325084	0.556045	-0.0535249	chr12	31272112
OCD	cg17298925	0.00146425	0.408865	0.050669	chr5	6828054
OCD	cg17479576	0.0228006	0.52947	0.075853	chr4	152424074	FAM160A1
OCD	cg17856063	0.0241614	0.532378	0.0501417	chr1	146543992
OCD	cg18522231	0.0499121	0.592489	0.0725848	chr3	196705629
OCD	cg19067791	0.0247525	0.53377	0.0639154	chr2	166809971	TTC21B
OCD	cg19359983	0.00243029	0.428021	0.0610153	chr13	103346900	C13orf39
OCD	cg19665696	0.0185693	0.516848	-0.0779377	chr7	949154	ADAP1
OCD	cg20583945	0.0149388	0.504475	0.0818137	chr8	144636462	GSDMD
OCD	cg20649689	0.0372535	0.569913	0.0515488	chr6	30455885	HLA-E
OCD	cg20784693	0.00167096	0.417648	-0.0681651	chr2	239984030	HDAC4
OCD	cg21158431	0.0213908	0.525346	-0.0746325	chr6	167786059
OCD	cg21434132	0.0389867	0.573081	0.060056	chr3	196705742
OCD	cg21498547	0.0259822	0.537572	-0.136186	chr8	1651128	DLGAP2
OCD	cg21639922	0.0184806	0.516643	-0.10743	chr21	44089014	PDE9A;PDE9A;PDE9A;PDE9A;PDE9A;PDE9A;PDE9A;PDE9A;PDE9A;PDE9A;PDE9A;PDE9A;PDE9A;PDE9A;PDE9A;PDE9A;PDE9A;PDE9A;PDE9A;PDE9A
OCD	cg22111694	0.0377203	0.570972	-0.10008	chr2	91758369
OCD	cg22355889	0.00735959	0.467308	0.0798544	chr11	107461585	ELMOD1;LOC643923;ELMOD1
OCD	cg22671717	0.0358782	0.566052	-0.0530497	chr1	146548657
OCD	cg23243080	0.017902	0.515659	-0.0548601	chr5	118691694	TNFAIP8;TNFAIP8;TNFAIP8
OCD	cg23719516	0.00798425	0.474559	-0.0593738	chr2	102870456
OCD	cg23804921	0.0130663	0.496775	-0.123191	chr15	30861172
OCD	cg23942311	0.0218433	0.526666	0.0608795	chr14	51606299
OCD	cg23971638	0.0206997	0.523958	0.0538214	chr12	741507	NINJ2
OCD	cg24502334	0.0276599	0.542405	0.0533577	chr1	243264842	LOC731275
OCD	cg24671760	0.0051074	0.45556	0.0530187	chr6	110678078	C6orf186
OCD	cg24754223	0.036696	0.567891	-0.0514982	chr10	3133556	PFKP
OCD	cg25472530	0.0220763	0.526877	0.0559036	chr5	23507617	PRDM9
OCD	cg25900902	0.0276854	0.542495	0.0649648	chr17	7253340	ACAP1
OCD	cg26371957	0.0135536	0.498548	0.0928016	chr12	739280	NINJ2
OCD	cg26654770	0.01489	0.50437	0.0779489	chr12	740100	NINJ2
OCD	cg27346510	0.00159361	0.414387	0.0554255	chr10	132911037	TCERG1L

## Sheet: Supp table 2.
associated disorder	CpG	p-value	FDR p-value	delta_beta	chr	pos	gene (UCSC_RefGene_Name)
ADHD (SWAN≥6)	cg01881182	0.0497499	0.98983	0.0516874	chr16	8806531	ABAT;ABAT
ADHD (SWAN≥6)	cg02497785	0.000804162	0.98983	0.0660141	chr7	48494608	ABCA13
ADHD (SWAN≥6)	cg05707655	0.0026258	0.98983	0.0564074	chr17	908690	ABR;ABR;ABR
OCD (CY-BOCS≥18)	cg25900902	0.0264775	0.962671	0.0814598	chr17	7253340	ACAP1
ADHD (SWAN≥6)	cg18503643	0.0438168	0.98983	-0.05282	chr5	5139512	ADAMTS16
ADHD (SWAN≥6)	cg16296438	0.0394625	0.98983	-0.284587	chr10	1416569	ADARB2
ADHD (SWAN≥6)	cg26939277	0.00597851	0.98983	0.0503281	chr10	1256487	ADARB2
ADHD (SWAN≥6)	cg03242905	0.0318587	0.98983	-0.068437	chr13	114081076	ADPRHL1;ADPRHL1
OCD (CY-BOCS≥18)	cg07599136	0.0497393	0.962671	-0.0561382	chr5	415885	AHRR
OCD (CY-BOCS≥18)	cg12870014	0.0276613	0.962671	-0.0539164	chr12	110450643	ANKRD13A
ADHD (SWAN≥6)	cg16603012	0.0353677	0.98983	0.0543963	chr16	88879593	APRT;APRT
OCD (CY-BOCS≥18)	cg03970567	0.0176528	0.962671	-0.106791	chr1	212761056	ATF3
OCD (CY-BOCS≥18)	cg08829299	0.0352336	0.962671	0.0574684	chr11	288305	ATHL1
ADHD (SWAN≥6)	cg22992772	0.038495	0.98983	0.111875	chr17	79030294	BAIAP2;BAIAP2;BAIAP2;BAIAP2
ADHD (SWAN≥6)	cg06549238	0.00599767	0.98983	0.0501533	chr11	93277161	C11orf75
ADHD (SWAN≥6)	cg19359983	0.003179	0.98983	0.077303	chr13	103346900	C13orf39
OCD (CY-BOCS≥18)	cg19359983	0.00272064	0.962671	0.0758611	chr13	103346900	C13orf39
ADHD (SWAN≥6)	cg02341645	0.0343306	0.98983	-0.0910881	chr17	71756141	C17orf54
OCD (CY-BOCS≥18)	cg02341645	0.0221603	0.962671	-0.0633829	chr17	71756141	C17orf54
ADHD (SWAN≥6)	cg27174108	0.00638476	0.98983	0.0757422	chr19	38794554	C19orf33;YIF1B;YIF1B;YIF1B;YIF1B;YIF1B;YIF1B;YIF1B
ADHD (SWAN≥6)	cg02942186	0.0341755	0.98983	-0.0528904	chr1	244515090	C1orf100
ADHD (SWAN≥6)	cg05767404	0.0248934	0.98983	0.0776096	chr1	247712591	C1orf150
ADHD (SWAN≥6)	cg05820861	0.00321432	0.98983	0.0872385	chr13	24882296	C1QTNF9
OCD (CY-BOCS≥18)	cg13470557	0.0236621	0.962671	0.073311	chr20	61431876	C20orf20
OCD (CY-BOCS≥18)	cg22259797	0.0401228	0.962671	0.0779034	chr11	118986860	C2CD2L
OCD (CY-BOCS≥18)	cg14161159	0.0242909	0.962671	-0.0949176	chr2	132481826	C2orf27A
OCD (CY-BOCS≥18)	cg24671760	0.00265344	0.962671	0.0714086	chr6	110678078	C6orf186
ADHD (SWAN≥6)	cg20674327	0.00968817	0.98983	-0.0533148	chr7	48074771	C7orf57
ADHD (SWAN≥6)	cg27470433	0.0350676	0.98983	0.0540022	chr12	2432681	CACNA1C;CACNA1C;CACNA1C;CACNA1C;CACNA1C;CACNA1C;CACNA1C;CACNA1C;CACNA1C;CACNA1C;CACNA1C;CACNA1C;CACNA1C;CACNA1C;CACNA1C;CACNA1C;CACNA1C;CACNA1C;CACNA1C;CACNA1C;CACNA1C;CACNA1C;CACNA1C
ADHD (SWAN≥6)	cg20409752	0.0404967	0.98983	-0.134337	chr1	7122726	CAMTA1
ADHD (SWAN≥6)	cg06809326	0.0196368	0.98983	0.0509926	chr17	20799526	CCDC144NL
ADHD (SWAN≥6)	cg14560110	0.0128923	0.98983	0.0753119	chr17	20799470	CCDC144NL
ADHD (SWAN≥6)	cg22570042	0.0197031	0.98983	0.0586496	chr17	20799532	CCDC144NL
ADHD (SWAN≥6)	cg05476451	0.018768	0.98983	0.0515644	chr15	74600661	CCDC33
ADHD (SWAN≥6)	cg09220326	0.0160667	0.98983	0.0530652	chr3	45175421	CDCP1;CDCP1
ADHD (SWAN≥6)	cg09044981	0.0238592	0.98983	-0.0907541	chr16	82827677	CDH13
OCD (CY-BOCS≥18)	cg21741284	0.0139746	0.962671	0.0512082	chr11	2908036	CDKN1C;CDKN1C;CDKN1C
OCD (CY-BOCS≥18)	cg00908766	0.00889885	0.962671	-0.0886066	chr1	109817496	CELSR2
OCD (CY-BOCS≥18)	cg02301920	0.0262994	0.962671	-0.0565558	chr16	55866890	CES1;CES1;CES1
OCD (CY-BOCS≥18)	cg03880033	0.0197403	0.962671	-0.0584627	chr16	55866757	CES1;CES1;CES1
ADHD (SWAN≥6)	cg14086933	0.0288371	0.98983	-0.0542022	chr8	120082684	COLEC10
ADHD (SWAN≥6)	cg14503395	0.00239271	0.98983	0.0599778	chr9	126128745	CRB2
ADHD (SWAN≥6)	cg08373605	0.00660189	0.98983	-0.05008	chr8	2916814	CSMD1
ADHD (SWAN≥6)	cg08670281	0.0438548	0.98983	-0.0576667	chr19	16023350	CYP4F11;CYP4F11
ADHD (SWAN≥6)	cg05667917	0.0475057	0.98983	-0.05134	chr4	955089	DGKQ
ADHD (SWAN≥6)	cg11063088	0.0392075	0.98983	-0.0942333	chr10	79622515	DLG5
ADHD (SWAN≥6)	cg09677945	0.000634392	0.98983	0.0859985	chr13	43597657	DNAJC15;DNAJC15
ADHD (SWAN≥6)	cg14729962	0.000910003	0.98983	0.0530526	chr13	43597565	DNAJC15;DNAJC15
ADHD (SWAN≥6)	cg15988970	0.00117608	0.98983	0.112628	chr13	43597736	DNAJC15;DNAJC15
OCD (CY-BOCS≥18)	cg09677945	0.0385512	0.962671	0.0594993	chr13	43597657	DNAJC15;DNAJC15
OCD (CY-BOCS≥18)	cg15988970	0.0275555	0.962671	0.0678993	chr13	43597736	DNAJC15;DNAJC15
ADHD (SWAN≥6)	cg01833234	0.0452198	0.98983	-0.0863015	chr11	6592585	DNHD1
ADHD (SWAN≥6)	cg01616529	0.00885279	0.98983	-0.0645407	chr11	638424	DRD4
OCD (CY-BOCS≥18)	cg22355889	0.00141874	0.962671	0.124881	chr11	107461585	ELMOD1;LOC643923;ELMOD1
ADHD (SWAN≥6)	cg14024893	0.00425839	0.98983	0.104225	chr9	139943146	ENTPD2;ENTPD2
ADHD (SWAN≥6)	cg03128332	0.0118991	0.98983	-0.0506096	chr1	805338	FAM41C
ADHD (SWAN≥6)	cg19242610	0.00779575	0.98983	-0.12285	chr1	161569954	FCGR2C
ADHD (SWAN≥6)	cg09467607	0.0348921	0.98983	-0.0613289	chr2	36825704	FEZ2;FEZ2
OCD (CY-BOCS≥18)	cg03687700	0.0143635	0.962671	0.0508602	chr2	24271844	FKBP1B;FKBP1B
ADHD (SWAN≥6)	cg24723421	0.0450474	0.98983	-0.08464	chr2	216283142	FN1;FN1;FN1;FN1;FN1;FN1;FN1
ADHD (SWAN≥6)	cg23670630	0.00375375	0.98983	0.05262	chr11	118842650	FOXR1
ADHD (SWAN≥6)	cg14482998	0.000135621	0.98983	-0.0860126	chr6	111984370	FYN;FYN;FYN
ADHD (SWAN≥6)	cg19022254	0.0413275	0.98983	-0.0546185	chr6	29601705	GABBR1;GABBR1
ADHD (SWAN≥6)	cg23050442	0.0343431	0.98983	-0.055823	chr10	26505156	GAD2;GAD2
ADHD (SWAN≥6)	cg03044573	0.0128143	0.98983	-0.0620985	chr1	173835265	GAS5;SNORD78;SNORD44;SNORD80;SNORD79
ADHD (SWAN≥6)	cg16810626	0.00176937	0.98983	0.0684207	chr8	11594003	GATA4
ADHD (SWAN≥6)	cg02942825	0.0171954	0.98983	0.0569452	chr19	46185348	GIPR
ADHD (SWAN≥6)	cg18089931	0.00303653	0.98983	-0.0561022	chr6	38671364	GLO1
OCD (CY-BOCS≥18)	cg12222949	0.00152303	0.962671	0.0564878	chr1	184005360	GLT25D2
ADHD (SWAN≥6)	cg09658497	0.0073961	0.98983	0.0893711	chr7	2847517	GNA12
ADHD (SWAN≥6)	cg18446336	0.00968357	0.98983	0.0547659	chr7	2847575	GNA12
ADHD (SWAN≥6)	cg19717773	0.00388117	0.98983	0.0876926	chr7	2847554	GNA12
ADHD (SWAN≥6)	cg24055461	0.0213076	0.98983	-0.0575244	chr19	3135489	GNA15
ADHD (SWAN≥6)	cg14003931	0.0279669	0.98983	-0.0507674	chr10	134938469	GPR123
ADHD (SWAN≥6)	cg07635485	0.0385687	0.98983	0.0558304	chr12	131622690	GPR133
ADHD (SWAN≥6)	cg26922917	0.0290968	0.98983	0.0598556	chr12	131622584	GPR133
ADHD (SWAN≥6)	cg22850128	0.00275579	0.98983	-0.112919	chr1	68654112	GPR177;GPR177
OCD (CY-BOCS≥18)	cg07376282	0.0470036	0.962671	-0.0928495	chr7	124404324	GPR37
ADHD (SWAN≥6)	cg11987759	0.0364468	0.98983	0.0544163	chr7	65425863	GUSB
ADHD (SWAN≥6)	cg18009000	0.0260222	0.98983	-0.053897	chr10	71811927	H2AFY2
OCD (CY-BOCS≥18)	cg14449180	0.0378118	0.962671	0.0550282	chr6	29894619	HCG4P6
OCD (CY-BOCS≥18)	cg17326769	0.0138829	0.962671	0.0515313	chr20	30639705	HCK
ADHD (SWAN≥6)	cg17403731	0.0324298	0.98983	0.063477	chr19	613505	HCN2
OCD (CY-BOCS≥18)	cg02964324	0.0421447	0.962671	-0.0710454	chr7	43291318	HECW1
ADHD (SWAN≥6)	cg14373797	0.0369601	0.98983	-0.120336	chr6	33053576	HLA-DPB1
ADHD (SWAN≥6)	cg03943025	0.0443735	0.98983	-0.0602156	chr6	33084549	HLA-DPB2
ADHD (SWAN≥6)	cg16055526	0.00420838	0.98983	-0.0922422	chr6	33083287	HLA-DPB2
ADHD (SWAN≥6)	cg17043247	0.0013366	0.98983	-0.0573578	chr6	33083989	HLA-DPB2
ADHD (SWAN≥6)	cg05724777	0.00500342	0.98983	0.0521978	chr6	32634362	HLA-DQB1
ADHD (SWAN≥6)	cg21493951	0.0493463	0.98983	-0.101146	chr6	32632338	HLA-DQB1
OCD (CY-BOCS≥18)	cg20022036	0.0477314	0.962671	-0.0596524	chr6	32549496	HLA-DRB1
OCD (CY-BOCS≥18)	cg01062395	0.00834462	0.962671	0.0894997	chr6	29855636	HLA-H
OCD (CY-BOCS≥18)	cg21549632	0.0113519	0.962671	0.0567373	chr6	29856287	HLA-H
ADHD (SWAN≥6)	cg16344227	0.0207702	0.98983	-0.0619459	chr20	56064964	HMGB1L1
OCD (CY-BOCS≥18)	cg06546677	0.0328023	0.962671	0.0638934	chr8	145537504	HSF1
ADHD (SWAN≥6)	cg24426391	0.0163545	0.98983	-0.117743	chr11	20384886	HTATIP2;HTATIP2;HTATIP2;HTATIP2;HTATIP2
ADHD (SWAN≥6)	cg21004684	0.00290667	0.98983	0.0665274	chr11	68695532	IGHMBP2
OCD (CY-BOCS≥18)	cg24973221	0.0322496	0.962671	0.0634114	chr10	134407873	INPP5A
ADHD (SWAN≥6)	cg08610426	0.0185199	0.98983	0.0500889	chr19	49249123	IZUMO1
ADHD (SWAN≥6)	cg04913265	0.0277968	0.98983	-0.0858393	chr11	133939627	JAM3
ADHD (SWAN≥6)	cg16906346	0.0204056	0.98983	0.103544	chr6	24646782	KIAA0319;KIAA0319;KIAA0319;KIAA0319;KIAA0319
ADHD (SWAN≥6)	cg18433519	0.0442613	0.98983	-0.0896489	chr6	24646494	KIAA0319;KIAA0319;KIAA0319;KIAA0319;KIAA0319
OCD (CY-BOCS≥18)	cg09856996	0.0309216	0.962671	-0.136029	chr14	104625669	KIF26A
OCD (CY-BOCS≥18)	cg01387220	0.0416764	0.962671	-0.0646351	chr19	55281274	KIR2DL1;KIR2DL1;KIR3DP1
ADHD (SWAN≥6)	cg01354088	0.00138399	0.98983	0.0812489	chr2	10183140	KLF11
ADHD (SWAN≥6)	cg21248554	0.0328087	0.98983	-0.0634385	chr2	27665150	KRTCAP3;KRTCAP3
ADHD (SWAN≥6)	cg01201279	0.01203	0.98983	0.0717556	chr3	156543471	LEKR1
OCD (CY-BOCS≥18)	cg00243527	0.0132785	0.962671	-0.117433	chr22	30640594	LIF
ADHD (SWAN≥6)	cg08972916	0.0113789	0.98983	0.0817711	chr17	73549091	LLGL2;LLGL2;LLGL2
OCD (CY-BOCS≥18)	cg08972916	0.0107903	0.962671	0.0563077	chr17	73549091	LLGL2;LLGL2;LLGL2
OCD (CY-BOCS≥18)	cg08801017	0.00619674	0.962671	0.0765794	chr13	19918525	LOC100101938
ADHD (SWAN≥6)	cg11372934	0.0392434	0.98983	-0.109599	chr4	1195318	LOC100130872;LOC100130872-SPON2
ADHD (SWAN≥6)	cg13150801	0.0281086	0.98983	-0.0996533	chr6	6606065	LOC285780;LY86
ADHD (SWAN≥6)	cg06755258	0.0026783	0.98983	-0.0589437	chr5	1462729	LPCAT1
ADHD (SWAN≥6)	cg17649560	0.0185607	0.98983	-0.0562926	chr17	28922372	LRRC37B2
ADHD (SWAN≥6)	cg12376829	0.000166234	0.98983	-0.0686348	chr7	1915363	MAD1L1;MAD1L1;MAD1L1
ADHD (SWAN≥6)	cg17545141	0.0438201	0.98983	0.0570933	chr7	1983984	MAD1L1;MAD1L1;MAD1L1
OCD (CY-BOCS≥18)	cg03075889	0.0370041	0.962671	0.159076	chr7	1976457	MAD1L1;MAD1L1;MAD1L1
ADHD (SWAN≥6)	cg23517279	0.0100337	0.98983	-0.0801874	chr6	96025343	MANEA
ADHD (SWAN≥6)	cg26325791	0.0102292	0.98983	-0.0506141	chr19	18234711	MAST3
ADHD (SWAN≥6)	cg24201793	0.00147634	0.98983	0.0559519	chr2	9144764	MBOAT2
ADHD (SWAN≥6)	cg04291079	0.0127838	0.98983	0.0629319	chr14	101294430	MEG3;MEG3;MEG3
ADHD (SWAN≥6)	cg20598894	0.021771	0.98983	0.0559244	chr1	171756153	METTL13;METTL13;METTL13
ADHD (SWAN≥6)	cg17669334	0.000693259	0.98983	-0.0571867	chr7	22474634	MGC87042
OCD (CY-BOCS≥18)	cg18673341	0.0290745	0.962671	-0.145968	chr7	22481962	MGC87042;MGC87042
ADHD (SWAN≥6)	cg02276823	0.0223465	0.98983	0.0647007	chr7	5000111	MMD2;MMD2
ADHD (SWAN≥6)	cg16474696	0.0373584	0.98983	0.0861993	chr19	13875014	MRI1;MRI1
ADHD (SWAN≥6)	cg17959722	0.0262948	0.98983	0.0821681	chr9	140446823	MRPL41
ADHD (SWAN≥6)	cg15211623	0.00106033	0.98983	-0.0640504	chr3	49938004	MST1R
OCD (CY-BOCS≥18)	cg10687087	0.000604715	0.962671	-0.0564168	chr19	50962411	MYBPC2
OCD (CY-BOCS≥18)	cg11430371	0.000467667	0.962671	-0.0540725	chr19	50961752	MYBPC2
ADHD (SWAN≥6)	cg09169455	0.0498521	0.98983	0.0674104	chr5	16843340	MYO10
OCD (CY-BOCS≥18)	cg05073382	0.0443229	0.962671	0.0649209	chr8	2045798	MYOM2
ADHD (SWAN≥6)	cg12384932	0.0179941	0.98983	-0.050157	chr13	101803483	NALCN
OCD (CY-BOCS≥18)	cg02991085	0.0412397	0.962671	0.0646914	chr20	30073537	NCRNA00028
OCD (CY-BOCS≥18)	cg13159946	0.00221985	0.962671	0.0516794	chr20	30073521	NCRNA00028
OCD (CY-BOCS≥18)	cg15537254	0.00159752	0.962671	0.0524107	chr20	30073399	NCRNA00028
ADHD (SWAN≥6)	cg00758881	0.0238209	0.98983	0.0569637	chr16	58534681	NDRG4;NDRG4;NDRG4
ADHD (SWAN≥6)	cg05725404	0.0283043	0.98983	0.0696504	chr16	58534157	NDRG4;NDRG4;NDRG4
OCD (CY-BOCS≥18)	cg25134701	0.00760303	0.962671	-0.0610464	chr10	5492023	NET1;NET1
ADHD (SWAN≥6)	cg12662887	0.0256713	0.98983	-0.0585874	chr10	105343920	NEURL
ADHD (SWAN≥6)	cg03511628	0.0128967	0.98983	-0.0542844	chr18	77280586	NFATC1;NFATC1;NFATC1;NFATC1
ADHD (SWAN≥6)	cg27624471	0.0298249	0.98983	-0.0599407	chr18	77280171	NFATC1;NFATC1;NFATC1;NFATC1
ADHD (SWAN≥6)	cg05512420	0.0174546	0.98983	-0.0666274	chr19	13206644	NFIX
OCD (CY-BOCS≥18)	cg20550154	0.0238856	0.962671	-0.0565909	chr14	52487779	NID2
OCD (CY-BOCS≥18)	cg01201512	0.0156935	0.962671	0.126532	chr12	740338	NINJ2
OCD (CY-BOCS≥18)	cg14911689	0.011818	0.962671	0.101143	chr12	739980	NINJ2
OCD (CY-BOCS≥18)	cg23971638	0.0407934	0.962671	0.063888	chr12	741507	NINJ2
OCD (CY-BOCS≥18)	cg26371957	0.0168486	0.962671	0.1165	chr12	739280	NINJ2
OCD (CY-BOCS≥18)	cg26654770	0.0279098	0.962671	0.0887335	chr12	740100	NINJ2
ADHD (SWAN≥6)	cg18675097	0.000382876	0.98983	0.0741822	chr6	28227127	NKAPL;NKAPL
ADHD (SWAN≥6)	cg15419294	0.0384017	0.98983	0.0514763	chr19	56572945	NLRP5
ADHD (SWAN≥6)	cg10543035	0.00768404	0.98983	-0.054323	chr1	179545790	NPHS2
ADHD (SWAN≥6)	cg12876594	0.00439482	0.98983	0.0603111	chr9	35791798	NPR2
ADHD (SWAN≥6)	cg24194775	0.00889951	0.98983	0.069717	chr9	35791475	NPR2
ADHD (SWAN≥6)	cg05419622	0.028469	0.98983	-0.0916156	chr6	6001380	NRN1
ADHD (SWAN≥6)	cg09079882	0.00516116	0.98983	-0.0697274	chr16	10837135	NUBP1
OCD (CY-BOCS≥18)	cg08532057	0.0318096	0.962671	0.0538655	chr13	25875436	NUPL1;NUPL1
OCD (CY-BOCS≥18)	cg21535947	0.0403077	0.962671	0.0506197	chr13	25875133	NUPL1;NUPL1
OCD (CY-BOCS≥18)	cg08867825	0.0314231	0.962671	0.0615362	chr1	102312608	OLFM3
ADHD (SWAN≥6)	cg26866625	0.0454162	0.98983	-0.05794	chr11	55406191	OR4P4
ADHD (SWAN≥6)	cg16177250	0.0366169	0.98983	-0.05422	chr7	102087731	ORAI2;ORAI2
ADHD (SWAN≥6)	cg00607058	0.0364954	0.98983	-0.0883474	chr22	31090071	OSBP2
ADHD (SWAN≥6)	cg24644436	0.017558	0.98983	0.05338	chr10	135202906	PAOX;PAOX;PAOX
ADHD (SWAN≥6)	cg27072025	0.0438549	0.98983	0.0518407	chr10	135203200	PAOX;PAOX;PAOX
ADHD (SWAN≥6)	cg20357416	0.00511177	0.98983	0.0503822	chr21	47294739	PCBP3;PCBP3
ADHD (SWAN≥6)	cg17007628	0.00593815	0.98983	0.063917	chr5	140588424	PCDHB12;PCDHB12
OCD (CY-BOCS≥18)	cg21639922	0.0223045	0.962671	-0.190671	chr21	44089014	PDE9A;PDE9A;PDE9A;PDE9A;PDE9A;PDE9A;PDE9A;PDE9A;PDE9A;PDE9A;PDE9A;PDE9A;PDE9A;PDE9A;PDE9A;PDE9A;PDE9A;PDE9A;PDE9A;PDE9A
ADHD (SWAN≥6)	cg06463313	0.0145069	0.98983	0.0733385	chr21	45742621	PFKL;PFKL
ADHD (SWAN≥6)	cg25368560	0.00508858	0.98983	-0.0774104	chr1	230514361	PGBD5
ADHD (SWAN≥6)	cg07805542	0.0424093	0.98983	0.0504459	chr1	9779309	PIK3CD
ADHD (SWAN≥6)	cg17165241	0.0429346	0.98983	0.074983	chr11	400385	PKP3
ADHD (SWAN≥6)	cg09772857	0.0489222	0.98983	-0.0673948	chr2	160913573	PLA2R1;PLA2R1
ADHD (SWAN≥6)	cg04798102	0.00655902	0.98983	-0.0885281	chr3	155200562	PLCH1;PLCH1;PLCH1
ADHD (SWAN≥6)	cg20271057	0.0451943	0.98983	-0.051263	chr3	16974160	PLCL2;PLCL2
ADHD (SWAN≥6)	cg20680163	0.00111405	0.98983	-0.0606	chr8	145033743	PLEC1;PLEC1
ADHD (SWAN≥6)	cg15847845	0.0467549	0.98983	0.0853993	chr8	145028505	PLEC1;PLEC1;PLEC1
OCD (CY-BOCS≥18)	cg07167872	0.0405399	0.962671	-0.0695974	chr1	205819463	PM20D1
OCD (CY-BOCS≥18)	cg11965913	0.0300006	0.962671	-0.0924287	chr1	205819406	PM20D1
OCD (CY-BOCS≥18)	cg14159672	0.0288549	0.962671	-0.0836914	chr1	205819179	PM20D1
OCD (CY-BOCS≥18)	cg17178900	0.0149448	0.962671	-0.0876933	chr1	205818956	PM20D1
OCD (CY-BOCS≥18)	cg26354017	0.0217062	0.962671	-0.100811	chr1	205819088	PM20D1
OCD (CY-BOCS≥18)	cg14893161	0.0210923	0.962671	-0.0907618	chr1	205819251	PM20D1;PM20D1
ADHD (SWAN≥6)	cg10857441	0.0072632	0.98983	-0.0621148	chr5	6722123	POLS
OCD (CY-BOCS≥18)	cg10857441	0.0432729	0.962671	-0.0522171	chr5	6722123	POLS
ADHD (SWAN≥6)	cg24049888	0.0390191	0.98983	0.0511267	chr11	111250129	POU2AF1;POU2AF1
ADHD (SWAN≥6)	cg08835956	0.0012886	0.98983	-0.0655578	chr7	39171034	POU6F2;POU6F2
ADHD (SWAN≥6)	cg10621924	0.00379508	0.98983	-0.0615904	chr7	39171070	POU6F2;POU6F2
ADHD (SWAN≥6)	cg15212455	0.00309819	0.98983	-0.107624	chr7	39170539	POU6F2;POU6F2
ADHD (SWAN≥6)	cg18850127	0.00693341	0.98983	-0.125949	chr7	39170497	POU6F2;POU6F2
ADHD (SWAN≥6)	cg20302533	0.00861072	0.98983	-0.10463	chr7	39170763	POU6F2;POU6F2
ADHD (SWAN≥6)	cg21665744	0.00692206	0.98983	-0.0704585	chr7	39171113	POU6F2;POU6F2
ADHD (SWAN≥6)	cg00805880	0.0418749	0.98983	0.0600896	chr1	203045044	PPFIA4
ADHD (SWAN≥6)	cg25203361	0.0416461	0.98983	-0.0531415	chr3	160587737	PPM1L
ADHD (SWAN≥6)	cg11388320	0.017186	0.98983	0.0629089	chr4	81119299	PRDM8;PRDM8
ADHD (SWAN≥6)	cg18073471	0.00913491	0.98983	0.0573444	chr4	81119198	PRDM8;PRDM8
ADHD (SWAN≥6)	cg26299084	0.0151738	0.98983	0.0566993	chr4	81118588	PRDM8;PRDM8
ADHD (SWAN≥6)	cg27242132	0.00657119	0.98983	0.0570859	chr4	81119178	PRDM8;PRDM8
ADHD (SWAN≥6)	cg25472530	0.00161969	0.98983	0.05854	chr5	23507617	PRDM9
ADHD (SWAN≥6)	cg21950155	0.0139462	0.98983	-0.0969059	chr13	28555387	PRHOXNB
ADHD (SWAN≥6)	cg18367631	0.043543	0.98983	-0.0590615	chr7	653309	PRKAR1B;PRKAR1B;PRKAR1B;PRKAR1B;PRKAR1B;PRKAR1B
OCD (CY-BOCS≥18)	cg06209897	0.00978742	0.962671	0.0552565	chr10	53635551	PRKG1;PRKG1
OCD (CY-BOCS≥18)	cg08751451	9.84368e-05	0.962671	-0.0766487	chr10	53287690	PRKG1;PRKG1
OCD (CY-BOCS≥18)	cg11229663	0.0155614	0.962671	0.0519632	chr10	52843235	PRKG1;PRKG1
OCD (CY-BOCS≥18)	cg24609819	0.00352561	0.962671	0.0922558	chr10	52840377	PRKG1;PRKG1
ADHD (SWAN≥6)	cg18105134	0.0387048	0.98983	-0.0628356	chr13	113819100	PROZ
ADHD (SWAN≥6)	cg00566158	0.00261929	0.98983	-0.050363	chr7	157461108	PTPRN2;PTPRN2;PTPRN2
OCD (CY-BOCS≥18)	cg17429772	0.0290043	0.962671	-0.0534399	chr7	158269409	PTPRN2;PTPRN2;PTPRN2
ADHD (SWAN≥6)	cg26418147	0.0479228	0.98983	0.0578074	chr1	205743515	RAB7L1;RAB7L1;RAB7L1;RAB7L1
ADHD (SWAN≥6)	cg04365102	0.0132798	0.98983	-0.0505748	chr2	238769342	RAMP1
ADHD (SWAN≥6)	cg19078123	0.0468676	0.98983	0.0849881	chr17	2917358	RAP1GAP2;RAP1GAP2
OCD (CY-BOCS≥18)	cg20059012	0.0065013	0.962671	0.0565889	chr12	53613154	RARG;RARG
ADHD (SWAN≥6)	cg12408990	0.0272566	0.98983	0.0717926	chr5	179634671	RASGEF1C
ADHD (SWAN≥6)	cg14544666	0.000840405	0.98983	0.0855563	chr5	179634789	RASGEF1C
ADHD (SWAN≥6)	cg19978312	0.0168031	0.98983	0.0671674	chr5	179634688	RASGEF1C
ADHD (SWAN≥6)	cg00521048	0.0142996	0.98983	-0.0505926	chr13	50159798	RCBTB1
OCD (CY-BOCS≥18)	cg04850017	0.0113625	0.962671	0.0702569	chr11	63683019	RCOR2
ADHD (SWAN≥6)	cg25125450	0.0147347	0.98983	0.0754881	chr22	32601274	RFPL2
ADHD (SWAN≥6)	cg08491487	0.0431438	0.98983	0.0528696	chr6	30039130	RNF39;RNF39
ADHD (SWAN≥6)	cg16078649	0.0393874	0.98983	0.0601763	chr6	30039466	RNF39;RNF39
ADHD (SWAN≥6)	cg24103044	0.0191576	0.98983	0.0533156	chr6	30039801	RNF39;RNF39
ADHD (SWAN≥6)	cg10440639	0.0340163	0.98983	0.057537	chr17	154499	RPH3AL
ADHD (SWAN≥6)	cg23246911	0.0360046	0.98983	0.0669037	chr17	154671	RPH3AL
ADHD (SWAN≥6)	cg26516362	0.036609	0.98983	0.0879081	chr5	178986906	RUFY1;RUFY1;RUFY1;RUFY1
ADHD (SWAN≥6)	cg22379212	0.00725331	0.98983	-0.0594956	chr19	38944048	RYR1;RYR1
ADHD (SWAN≥6)	cg16943635	0.00589652	0.98983	-0.0559052	chr11	62067691	SCGB1D4
ADHD (SWAN≥6)	cg03664391	0.0285052	0.98983	-0.0501556	chr11	118048212	SCN2B
ADHD (SWAN≥6)	cg10363337	0.0214647	0.98983	-0.0671215	chr8	144891927	SCRIB;SCRIB
ADHD (SWAN≥6)	cg08085827	0.00222048	0.98983	-0.0571363	chr17	71361857	SDK2
ADHD (SWAN≥6)	cg26504421	0.0171135	0.98983	-0.0809852	chr17	71339361	SDK2
ADHD (SWAN≥6)	cg21685427	0.0355803	0.98983	0.070543	chr20	42187356	SGK2
OCD (CY-BOCS≥18)	cg04420889	0.0477886	0.962671	0.0567816	chr20	42187103	SGK2
OCD (CY-BOCS≥18)	cg13116946	0.0398251	0.962671	0.0822319	chr22	38479732	SLC16A8
OCD (CY-BOCS≥18)	cg11107966	0.0198146	0.962671	0.0824406	chr14	92927875	SLC24A4;SLC24A4;SLC24A4
OCD (CY-BOCS≥18)	cg19811934	0.046931	0.962671	0.0674604	chr14	92927763	SLC24A4;SLC24A4;SLC24A4
ADHD (SWAN≥6)	cg24126361	0.0399207	0.98983	0.0513844	chr8	23398346	SLC25A37
OCD (CY-BOCS≥18)	cg08820231	0.0253575	0.962671	0.0528835	chr12	58013687	SLC26A10
ADHD (SWAN≥6)	cg02707854	0.0203456	0.98983	-0.107158	chr19	17600122	SLC27A1
ADHD (SWAN≥6)	cg11266682	0.0412394	0.98983	0.0673941	chr4	10021025	SLC2A9;SLC2A9
ADHD (SWAN≥6)	cg02583091	0.016583	0.98983	0.0584422	chr8	145638881	SLC39A4;SLC39A4
ADHD (SWAN≥6)	cg14228592	0.0395317	0.98983	0.0695881	chr8	145639181	SLC39A4;SLC39A4
ADHD (SWAN≥6)	cg08955358	0.0348922	0.98983	-0.0596815	chr8	142239038	SLC45A4
ADHD (SWAN≥6)	cg21625146	0.00486153	0.98983	-0.0567015	chr5	486483	SLC9A3
ADHD (SWAN≥6)	cg01882260	0.0424292	0.98983	-0.0524704	chr3	164909748	SLITRK3
ADHD (SWAN≥6)	cg25230549	0.0233458	0.98983	-0.0757978	chr15	25427058	SNORD115-7
ADHD (SWAN≥6)	cg01786704	0.0131204	0.98983	-0.107269	chr15	25123688	SNRPN;SNRPN;SNRPN;SNRPN
ADHD (SWAN≥6)	cg08560373	0.0481328	0.98983	-0.0521474	chr15	25123381	SNRPN;SNRPN;SNRPN;SNRPN
ADHD (SWAN≥6)	cg21870668	0.00246749	0.98983	-0.0735919	chr15	25123731	SNRPN;SNRPN;SNRPN;SNRPN
ADHD (SWAN≥6)	cg27644292	0.00481995	0.98983	-0.0641	chr15	25123287	SNRPN;SNRPN;SNRPN;SNRPN
ADHD (SWAN≥6)	cg16875032	0.0196702	0.98983	-0.113707	chr8	121823916	SNTB1
ADHD (SWAN≥6)	cg26363759	0.0406913	0.98983	0.0748496	chr1	9377984	SPSB1
OCD (CY-BOCS≥18)	cg01286930	0.0211033	0.962671	-0.0636915	chr2	54783773	SPTBN1
ADHD (SWAN≥6)	cg26904169	0.0211257	0.98983	-0.0540096	chr7	89839865	STEAP2;STEAP2
OCD (CY-BOCS≥18)	cg08936645	0.0392624	0.962671	0.0572243	chr4	37910273	TBC1D1
OCD (CY-BOCS≥18)	cg08617581	0.030261	0.962671	0.0790032	chr10	132911152	TCERG1L
OCD (CY-BOCS≥18)	cg11872966	0.0148324	0.962671	0.0653534	chr10	132910868	TCERG1L
OCD (CY-BOCS≥18)	cg27346510	0.0106189	0.962671	0.0582515	chr10	132911037	TCERG1L
OCD (CY-BOCS≥18)	cg13469425	0.0210503	0.962671	0.106618	chr4	48175353	TEC
ADHD (SWAN≥6)	cg07876788	0.0303093	0.98983	0.0983193	chr7	134849633	TMEM140
OCD (CY-BOCS≥18)	cg18712599	0.00306393	0.962671	-0.0569833	chr2	135227039	TMEM163
ADHD (SWAN≥6)	cg05868365	0.0138095	0.98983	-0.0543178	chr7	1584479	TMEM184A
ADHD (SWAN≥6)	cg12905654	0.0409392	0.98983	-0.0542393	chr1	201328266	TNNT2;TNNT2;TNNT2;TNNT2
OCD (CY-BOCS≥18)	cg19067791	0.0186191	0.962671	0.0930101	chr2	166809971	TTC21B
ADHD (SWAN≥6)	cg19909613	0.027172	0.98983	-0.0526548	chr8	109487153	TTC35
OCD (CY-BOCS≥18)	cg00116315	0.0153163	0.962671	0.0518967	chr6	35466268	TULP1;TEAD3
ADHD (SWAN≥6)	cg00152799	0.0357809	0.98983	0.0551185	chr18	54306261	TXNL1;TXNL1
ADHD (SWAN≥6)	cg24431033	0.00762372	0.98983	0.071657	chr18	54306437	TXNL1;TXNL1
OCD (CY-BOCS≥18)	cg17379932	0.0361521	0.962671	0.0507966	chr10	12085598	UPF2;UPF2
OCD (CY-BOCS≥18)	cg18792536	0.0464944	0.962671	0.0573942	chr7	76145562	UPK3B;UPK3B
OCD (CY-BOCS≥18)	cg17972930	0.0290875	0.962671	0.0637339	chr15	50797795	USP50
ADHD (SWAN≥6)	cg03538326	0.000440947	0.98983	0.0624933	chr1	1375845	VWA1;VWA1
ADHD (SWAN≥6)	cg07804735	0.0255008	0.98983	0.0542741	chr3	113157476	WDR52;WDR52
ADHD (SWAN≥6)	cg11272232	0.0182293	0.98983	0.0533267	chr19	38794814	YIF1B;YIF1B;C19orf33;YIF1B;YIF1B;YIF1B;YIF1B;YIF1B;C19orf33
ADHD (SWAN≥6)	cg11829608	0.029824	0.98983	0.0684889	chr1	207224549	YOD1
ADHD (SWAN≥6)	cg07068956	0.00761693	0.98983	0.0589119	chr7	100330872	ZAN;ZAN
ADHD (SWAN≥6)	cg21011702	0.0301571	0.98983	-0.0546859	chr13	21951294	ZDHHC20
ADHD (SWAN≥6)	cg22119665	7.88709e-05	0.98983	0.0506259	chr22	23745131	ZDHHC8P
OCD (CY-BOCS≥18)	cg05779406	0.00393366	0.962671	0.0966299	chr7	1198841	ZFAND2A
OCD (CY-BOCS≥18)	cg12950816	0.00765606	0.962671	0.099069	chr7	1198977	ZFAND2A
ADHD (SWAN≥6)	cg04247152	0.0461147	0.98983	0.0684637	chr16	88590325	ZFPM1
ADHD (SWAN≥6)	cg06218932	0.0307896	0.98983	-0.060363	chr16	3183858	ZNF213;ZNF213
OCD (CY-BOCS≥18)	cg09436545	0.00804296	0.962671	0.0552542	chr16	71496735	ZNF23
ADHD (SWAN≥6)	cg03961010	0.0022118	0.98983	-0.075623	chr10	64397487	ZNF365;ZNF365
ADHD (SWAN≥6)	cg16322792	0.0271092	0.98983	0.0820704	chr1	120165303	ZNF697
ADHD (SWAN≥6)	cg24159514	0.00148948	0.98983	-0.0719222	chr19	11785248	ZNF833
ADHD (SWAN≥6)	cg00233028	0.00230027	0.98983	0.0528193	chr11	44642914
ADHD (SWAN≥6)	cg00496961	0.00242487	0.98983	0.0696874	chr11	102638706
ADHD (SWAN≥6)	cg00530438	0.0181602	0.98983	0.0653822	chr7	106606094
ADHD (SWAN≥6)	cg00923880	0.00908988	0.98983	0.143026	chr8	19613178
ADHD (SWAN≥6)	cg01511232	0.0346405	0.98983	-0.0579007	chr4	155661929
ADHD (SWAN≥6)	cg02088197	0.0286101	0.98983	0.0712378	chr1	149212475
ADHD (SWAN≥6)	cg02270332	0.0304162	0.98983	-0.0985259	chr6	106475062
ADHD (SWAN≥6)	cg02466173	0.0181444	0.98983	-0.0551119	chr16	30829666
ADHD (SWAN≥6)	cg02532518	0.0118513	0.98983	0.0733896	chr16	3210066
ADHD (SWAN≥6)	cg02715879	0.0470556	0.98983	-0.0565704	chr12	133045926
ADHD (SWAN≥6)	cg02775404	0.0326398	0.98983	-0.06264	chr22	49717382
ADHD (SWAN≥6)	cg03037620	0.0126292	0.98983	0.0666548	chr10	79699612
ADHD (SWAN≥6)	cg03085949	0.0142305	0.98983	-0.0667837	chr7	154958558
ADHD (SWAN≥6)	cg03635442	0.00319794	0.98983	0.0507941	chr8	49427283
ADHD (SWAN≥6)	cg04124201	0.00197961	0.98983	0.0705644	chr5	113590940
ADHD (SWAN≥6)	cg04245305	0.0244717	0.98983	-0.135876	chr3	195940754
ADHD (SWAN≥6)	cg04635635	0.00213896	0.98983	-0.0502615	chr15	30163726
ADHD (SWAN≥6)	cg04976759	0.0219221	0.98983	0.0585311	chr13	112669393
ADHD (SWAN≥6)	cg05895665	0.0113239	0.98983	-0.0501259	chr7	20818725
ADHD (SWAN≥6)	cg05907477	0.030637	0.98983	0.0541511	chr4	182080306
ADHD (SWAN≥6)	cg06204755	0.00818983	0.98983	-0.0539343	chr17	70484432
ADHD (SWAN≥6)	cg06423211	0.049087	0.98983	0.0577252	chr19	551401
ADHD (SWAN≥6)	cg07226162	0.0232231	0.98983	0.072463	chr10	112293247
ADHD (SWAN≥6)	cg07234876	0.0373756	0.98983	-0.0804096	chr8	600039
ADHD (SWAN≥6)	cg07343703	0.0134668	0.98983	-0.0528504	chr1	244015224
ADHD (SWAN≥6)	cg07382842	0.00705884	0.98983	-0.0593548	chr6	18278113
ADHD (SWAN≥6)	cg07525471	0.0265825	0.98983	-0.0548415	chr7	1332973
ADHD (SWAN≥6)	cg07581775	0.0158477	0.98983	0.0622978	chr8	47829660
ADHD (SWAN≥6)	cg07677157	0.0063087	0.98983	0.07028	chr12	66050928
ADHD (SWAN≥6)	cg08242633	0.0281623	0.98983	-0.113927	chr8	2591411
ADHD (SWAN≥6)	cg08280036	0.0407583	0.98983	-0.0789815	chr2	731594
ADHD (SWAN≥6)	cg08541457	0.00153866	0.98983	-0.0619659	chr3	108606824
ADHD (SWAN≥6)	cg08804111	0.0366934	0.98983	0.0677274	chr11	102638778
ADHD (SWAN≥6)	cg09621330	0.00489358	0.98983	-0.067457	chr16	54685651
ADHD (SWAN≥6)	cg10313151	0.0151337	0.98983	-0.084703	chr2	106882254
ADHD (SWAN≥6)	cg10491080	0.00197442	0.98983	-0.200399	chr17	58198766
ADHD (SWAN≥6)	cg10751070	0.0232719	0.98983	-0.0555296	chr10	96143568
ADHD (SWAN≥6)	cg10835286	0.0468884	0.98983	-0.056203	chr2	66657913
ADHD (SWAN≥6)	cg10883069	0.0122547	0.98983	-0.0507222	chr2	241771040
ADHD (SWAN≥6)	cg11247378	0.0244563	0.98983	-0.103281	chr22	39784982
ADHD (SWAN≥6)	cg11450715	0.0477076	0.98983	-0.0588193	chr2	171627404
ADHD (SWAN≥6)	cg11780768	0.0168061	0.98983	-0.0574126	chr5	97655532
ADHD (SWAN≥6)	cg12174280	0.0340219	0.98983	-0.0517748	chr8	7543899
ADHD (SWAN≥6)	cg12458932	0.0265575	0.98983	0.0596741	chr2	224937869
ADHD (SWAN≥6)	cg13014219	0.0123592	0.98983	0.0595644	chr4	8262659
ADHD (SWAN≥6)	cg13132497	0.0232973	0.98983	0.0938044	chr15	100469152
ADHD (SWAN≥6)	cg13496244	0.00238219	0.98983	0.0618333	chr7	4925830
ADHD (SWAN≥6)	cg13979884	0.00288064	0.98983	0.0619733	chr9	74061171
ADHD (SWAN≥6)	cg14021170	0.0268401	0.98983	0.0600593	chr9	826657
ADHD (SWAN≥6)	cg14223966	0.00715589	0.98983	0.070143	chr9	74061323
ADHD (SWAN≥6)	cg14331029	1.04811e-05	0.98983	-0.050163	chr14	96658912
ADHD (SWAN≥6)	cg14417784	0.0299941	0.98983	0.0760319	chr2	131009681
ADHD (SWAN≥6)	cg15087459	0.00286475	0.98983	-0.0574007	chr12	95400186
ADHD (SWAN≥6)	cg15192146	0.0329554	0.98983	-0.0501407	chr5	29524889
ADHD (SWAN≥6)	cg15265102	0.00815225	0.98983	-0.0776163	chr17	41797729
ADHD (SWAN≥6)	cg15454074	0.0144438	0.98983	0.0544644	chr12	76413973
ADHD (SWAN≥6)	cg15736220	0.0053808	0.98983	-0.0610459	chr7	183875
ADHD (SWAN≥6)	cg16140714	0.0444262	0.98983	-0.0519393	chr14	41623577
ADHD (SWAN≥6)	cg16275295	0.0158486	0.98983	0.0552511	chr15	101661984
ADHD (SWAN≥6)	cg17477090	0.0177014	0.98983	0.0529296	chr1	228743373
ADHD (SWAN≥6)	cg17566325	0.0104096	0.98983	0.104864	chr12	133022423
ADHD (SWAN≥6)	cg18089426	0.00396503	0.98983	0.0729837	chr14	101175970
ADHD (SWAN≥6)	cg18103548	0.0298426	0.98983	0.0774237	chr10	102901943
ADHD (SWAN≥6)	cg18388270	0.00620333	0.98983	0.0967881	chr1	149212246
ADHD (SWAN≥6)	cg18443437	0.0266708	0.98983	0.0673267	chr5	3326731
ADHD (SWAN≥6)	cg18527771	0.0221714	0.98983	-0.0535881	chr21	44829111
ADHD (SWAN≥6)	cg18589102	0.0193712	0.98983	-0.05344	chr10	132683444
ADHD (SWAN≥6)	cg19055436	0.00387883	0.98983	-0.060083	chr7	99559579
ADHD (SWAN≥6)	cg19206486	0.0425396	0.98983	0.0527978	chr19	49523046
ADHD (SWAN≥6)	cg19544767	0.0135391	0.98983	-0.160126	chr13	50414468
ADHD (SWAN≥6)	cg19643109	0.0187235	0.98983	-0.0618193	chr6	160697625
ADHD (SWAN≥6)	cg19673480	0.0487028	0.98983	-0.0805541	chr8	58120465
ADHD (SWAN≥6)	cg19743168	0.000264303	0.98983	-0.114544	chr1	23544995
ADHD (SWAN≥6)	cg20057198	0.0330901	0.98983	-0.0852844	chr2	731561
ADHD (SWAN≥6)	cg20457732	0.000233413	0.98983	0.0790874	chr1	71172486
ADHD (SWAN≥6)	cg20907614	0.0166871	0.98983	0.051063	chr8	29914963
ADHD (SWAN≥6)	cg21194039	0.0126292	0.98983	-0.0513941	chr5	140499367
ADHD (SWAN≥6)	cg21862992	0.0397655	0.98983	0.0762437	chr11	68658383
ADHD (SWAN≥6)	cg22838357	0.0114241	0.98983	-0.0590089	chr5	39724339
ADHD (SWAN≥6)	cg23019889	0.0365334	0.98983	-0.0607696	chr1	146544044
ADHD (SWAN≥6)	cg23118561	0.0392736	0.98983	0.0587022	chr13	51565237
ADHD (SWAN≥6)	cg23329272	0.0395095	0.98983	-0.0546126	chr5	180085924
ADHD (SWAN≥6)	cg23877043	0.0134528	0.98983	0.10176	chr12	6818384
ADHD (SWAN≥6)	cg23926439	0.0305051	0.98983	0.0564956	chr1	228890884
ADHD (SWAN≥6)	cg23958373	0.0285002	0.98983	-0.0846348	chr8	599963
ADHD (SWAN≥6)	cg24585418	0.0446622	0.98983	-0.0561711	chr5	179059426
ADHD (SWAN≥6)	cg25157107	0.0228344	0.98983	-0.0545807	chr6	28979424
ADHD (SWAN≥6)	cg25243082	0.0161688	0.98983	0.17209	chr4	40267141
ADHD (SWAN≥6)	cg25550468	0.00887204	0.98983	-0.0520607	chr7	112262557
ADHD (SWAN≥6)	cg25653641	0.00872673	0.98983	0.054483	chr6	28601312
ADHD (SWAN≥6)	cg25731401	0.0273822	0.98983	0.111873	chr2	10572392
ADHD (SWAN≥6)	cg25753473	0.00719154	0.98983	-0.0512911	chr6	170532835
ADHD (SWAN≥6)	cg25985355	0.00874764	0.98983	0.0624607	chr7	65971099
ADHD (SWAN≥6)	cg26075639	0.026615	0.98983	-0.0952133	chr7	2758392
ADHD (SWAN≥6)	cg26135573	0.0113826	0.98983	-0.0510933	chr5	179059668
ADHD (SWAN≥6)	cg26175789	0.0392659	0.98983	0.0557319	chr2	75821892
ADHD (SWAN≥6)	cg26565054	0.00346874	0.98983	-0.061543	chr6	19312030
ADHD (SWAN≥6)	cg26841862	0.0344977	0.98983	-0.0757126	chr12	132638953
ADHD (SWAN≥6)	cg26866349	0.0011709	0.98983	-0.06948	chr16	87102047
ADHD (SWAN≥6)	cg27230118	0.00461682	0.98983	-0.0656719	chr6	732106
ADHD (SWAN≥6)	cg27282281	0.0199504	0.98983	-0.0607289	chr7	112262583
OCD (CY-BOCS≥18)	cg00145438	0.0402781	0.962671	-0.0652028	chr13	113105097
OCD (CY-BOCS≥18)	cg00274640	0.00899923	0.962671	-0.153479	chr16	88238863
OCD (CY-BOCS≥18)	cg00274965	0.00366959	0.962671	-0.123518	chr21	34405681
OCD (CY-BOCS≥18)	cg01352656	0.00884839	0.962671	-0.0629274	chr2	118561680
OCD (CY-BOCS≥18)	cg02299497	0.0475417	0.962671	-0.0696993	chr14	69095570
OCD (CY-BOCS≥18)	cg03071500	0.0182447	0.962671	-0.0720708	chr11	325964
OCD (CY-BOCS≥18)	cg03188948	0.0355523	0.962671	-0.0819544	chr7	1209495
OCD (CY-BOCS≥18)	cg03651054	0.0405179	0.962671	-0.0697358	chr13	50194643
OCD (CY-BOCS≥18)	cg03821157	0.0227987	0.962671	0.0514272	chr2	216325022
OCD (CY-BOCS≥18)	cg04671734	0.0104135	0.962671	-0.0525144	chr8	2591207
OCD (CY-BOCS≥18)	cg04836472	0.00761518	0.962671	-0.0540628	chr21	34405997
OCD (CY-BOCS≥18)	cg05547895	0.0137753	0.962671	0.0900071	chr3	196705855
OCD (CY-BOCS≥18)	cg06168204	0.0210943	0.962671	-0.0572148	chr6	27570548
OCD (CY-BOCS≥18)	cg07772904	0.00787158	0.962671	0.11281	chr22	21618908
OCD (CY-BOCS≥18)	cg08206881	0.0204313	0.962671	-0.0530734	chr2	12317357
OCD (CY-BOCS≥18)	cg08234689	0.0327316	0.962671	0.0558005	chr7	127910927
OCD (CY-BOCS≥18)	cg08242633	0.0108489	0.962671	-0.0555155	chr8	2591411
OCD (CY-BOCS≥18)	cg08889009	0.0104896	0.962671	0.0502556	chr15	59157123
OCD (CY-BOCS≥18)	cg09597767	0.0284733	0.962671	-0.0526587	chr11	325915
OCD (CY-BOCS≥18)	cg09827761	0.0468291	0.962671	0.111684	chr15	66947392
OCD (CY-BOCS≥18)	cg10317314	0.00409348	0.962671	-0.141775	chr12	31272114
OCD (CY-BOCS≥18)	cg10784720	0.0164389	0.962671	-0.0549004	chr14	106916597
OCD (CY-BOCS≥18)	cg10832239	0.0209811	0.962671	-0.196946	chr14	106183770
OCD (CY-BOCS≥18)	cg10881242	0.00326499	0.962671	0.0517829	chr5	171057282
OCD (CY-BOCS≥18)	cg10915739	0.00343851	0.962671	-0.0703164	chr21	34405733
OCD (CY-BOCS≥18)	cg11488033	0.0447046	0.962671	0.0511788	chr3	196705898
OCD (CY-BOCS≥18)	cg12133451	0.0359604	0.962671	0.0537403	chr1	227746453
OCD (CY-BOCS≥18)	cg12384790	0.00354197	0.962671	0.0503329	chr12	132678925
OCD (CY-BOCS≥18)	cg13702370	0.0367494	0.962671	0.0617985	chr11	45844932
OCD (CY-BOCS≥18)	cg14023020	0.00742246	0.962671	0.0998642	chr8	1972405
OCD (CY-BOCS≥18)	cg14164492	0.0040504	0.962671	-0.0540845	chr1	9439003
OCD (CY-BOCS≥18)	cg14172108	0.0266128	0.962671	-0.0850442	chr21	34405553
OCD (CY-BOCS≥18)	cg14687298	0.00587241	0.962671	-0.139024	chr12	31272119
OCD (CY-BOCS≥18)	cg15145296	0.0384818	0.962671	-0.0655013	chr3	125709740
OCD (CY-BOCS≥18)	cg16780454	0.040632	0.962671	0.0556431	chr3	151178760
OCD (CY-BOCS≥18)	cg17292337	0.00309879	0.962671	-0.125761	chr12	31272112
OCD (CY-BOCS≥18)	cg17794299	0.01328	0.962671	-0.060072	chr20	623187
OCD (CY-BOCS≥18)	cg17851276	0.014426	0.962671	-0.143473	chr4	9476719
OCD (CY-BOCS≥18)	cg18522231	0.0269882	0.962671	0.106262	chr3	196705629
OCD (CY-BOCS≥18)	cg19530168	0.00396101	0.962671	-0.0514712	chr11	35571496
OCD (CY-BOCS≥18)	cg21123519	0.0240722	0.962671	-0.0761156	chr14	69095679
OCD (CY-BOCS≥18)	cg21434132	0.0178593	0.962671	0.0867683	chr3	196705742
OCD (CY-BOCS≥18)	cg21994818	0.0240074	0.962671	-0.0518971	chr8	96805352
OCD (CY-BOCS≥18)	cg22111694	0.038113	0.962671	-0.127676	chr2	91758369
OCD (CY-BOCS≥18)	cg22766888	0.00504835	0.962671	0.051946	chr11	3188566
OCD (CY-BOCS≥18)	cg23107878	0.0191408	0.962671	0.0642052	chr1	152161397
OCD (CY-BOCS≥18)	cg23719516	0.0124993	0.962671	-0.0730765	chr2	102870456
OCD (CY-BOCS≥18)	cg24337025	0.0151711	0.962671	0.0525382	chr3	196705884
OCD (CY-BOCS≥18)	cg26536949	0.0481055	0.962671	-0.102581	chr17	57053
OCD (CY-BOCS≥18)	cg27354893	0.0144226	0.962671	-0.0525304	chr11	259533

## Sheet: Supp table 3
rs	chr	position	allele 1	allele 2	p-value	FDR p-value
rs11770612	7	1915493	C	A	4.41898e-05	0.0142046
rs28705934	7	1916116	A	T	4.41898e-05	0.0142046
rs4719331	7	1914679	C	A	4.41898e-05	0.0142046
rs4719332	7	1914681	A	G	4.41898e-05	0.0142046
rs4721140	7	1917635	T	A	4.41898e-05	0.0142046
rs55934553	7	1914059	C	T	4.41898e-05	0.0142046
rs60346318	7	1915824	G	C	4.41898e-05	0.0142046
rs7787341	7	1914997	C	G	4.41898e-05	0.0142046
rs7788921	7	1915282	A	C	4.41898e-05	0.0142046
